# Supplementary material for: CPT1A mediates radiation sensitivity in colorectal cancer
Source: eLife. 2024 Nov 28;13:RP97827. doi: 10.7554/eLife.97827 (PMC11604221; doi:10.7554/eLife.97827)
Supplement: Figure 1—source data 2. [file elife-97827-fig1-data2.zip]

Archive with 2 entries (2 files):
- Figure 1- source data legends.docx
- Figure 1-source data 1.pdf
