# Supplementary material for: CPT1A mediates radiation sensitivity in colorectal cancer
Source: eLife. 2024 Nov 28;13:RP97827. doi: 10.7554/eLife.97827 (PMC11604221; doi:10.7554/eLife.97827)
Supplement: Figure 3—source data 1. [file elife-97827-fig3-data1.zip]

Archive with 9 entries (9 files):
- Figure 3-source data 1.1 .tiff
- Figure 3-source data 1.2 .tiff
- Figure 3-source data 1.3 .tiff
- Figure 3-source data 1.4 .tiff
- Figure 3-source data 2.1 .tiff
- Figure 3-source data 2.2 .tiff
- Figure 3-source data 3.1 .tiff
- Figure 3-source data 3.2 .tiff
- Figure 3-source data 3.3 .tiff
