# Supplementary material for: CPT1A mediates radiation sensitivity in colorectal cancer
Source: eLife. 2024 Nov 28;13:RP97827. doi: 10.7554/eLife.97827 (PMC11604221; doi:10.7554/eLife.97827)
Supplement: Figure 3—source data 2. [file elife-97827-fig3-data2.zip]

Archive with 4 entries (4 files):
- Figure 3- source data legends.docx
- Figure 3-source data 1.pdf
- Figure 3-source data 2.pdf
- Figure 3-source data 3.pdf
