# Supplementary material for: CPT1A mediates radiation sensitivity in colorectal cancer
Source: eLife. 2024 Nov 28;13:RP97827. doi: 10.7554/eLife.97827 (PMC11604221; doi:10.7554/eLife.97827)
Supplement: Figure 6—source data 1. [file elife-97827-fig6-data1.zip]

Archive with 18 entries (18 files):
- Figure 6-source data 1.1 .tiff
- Figure 6-source data 1.10 .tiff
- Figure 6-source data 1.11 .tiff
- Figure 6-source data 1.12 .tiff
- Figure 6-source data 1.2 .tiff
- Figure 6-source data 1.3 .tiff
- Figure 6-source data 1.4 .tiff
- Figure 6-source data 1.5 .tiff
- Figure 6-source data 1.6 .tiff
- Figure 6-source data 1.7 .tiff
- Figure 6-source data 1.8 .tiff
- Figure 6-source data 1.9 .tiff
- Figure 6-source data 2.1 .tiff
- Figure 6-source data 2.2 .tiff
- Figure 6-source data 2.3 .tiff
- Figure 6-source data 2.4 .tiff
- Figure 6-source data 2.5 .tiff
- Figure 6-source data 2.6 .tiff
